# Supplementary material for: Sufficient component cause simulations: an underutilized epidemiologic teaching tool
Source: Front Epidemiol. 2023 Nov 10;3:1282809. doi: 10.3389/fepid.2023.1282809 (PMC10906966; doi:10.3389/fepid.2023.1282809)
Supplement: Supplementary file 1 [file Datasheet1.zip]

Archive with 5 entries (5 files):
- Appendix 1. Causation.DOCX
- Appendix 4. Effect modification proof.DOCX
- Appendix 5. Companion code.DOCX
- Appendix 2. Confounding.docx
- Appendix 3. Collider bias.docx
